# Supplementary material for: Protective Effect of Low 2-O, 3-O Desulfated Heparin (ODSH) Against LPS-Induced Acute Lung Injury in Mice
Source: Biomolecules. 2025 Aug 26;15(9):1232. doi: 10.3390/biom15091232 (PMC12467875; doi:10.3390/biom15091232)
Supplement: Supplementary file 1 [file biomolecules-15-01232-s001.zip]

Archive with 1 entries (1 files):
- biomolecules-3761226-supplementary.pdf
